# Supplementary material for: The Future of Fascia—A Scoping Review on Emerging Research Trends and Recommended Sample Sizes and Effect Sizes in Fascia Studies
Source: Int J Mol Sci. 2025 Sep 11;26(18):8871. doi: 10.3390/ijms26188871 (PMC12470057; doi:10.3390/ijms26188871)
Supplement: Supplementary file 1 [file ijms-26-08871-s001.zip]

Archive with 1 entries (1 files):
- ijms-3819268-supplementary.xlsx
