# Supplementary material for: The Future of Fascia—A Scoping Review on Emerging Research Trends and Recommended Sample Sizes and Effect Sizes in Fascia Studies
Source: Int J Mol Sci. 2025 Sep 11;26(18):8871. doi: 10.3390/ijms26188871 (PMC12470057; doi:10.3390/ijms26188871)
Supplement: Supplementary file 1 [file ijms-26-08871-s001.zip › ijms-3819268-supplementary.xlsx]

## Sheet: Arkusz1
DOI	n1	n2	ES
10.1016/j.ajem.2021.09.038	24	24	2.39	MD
10.1016/j.ajem.2021.09.039	52	52	3	MD
10.1016/j.ajem.2021.09.040	43	42	1.19	MD
10.1016/j.ajem.2021.09.041	11	13	2	MD
10.1016/j.ajem.2021.09.042	92	62	-0.6	MD
10.1016/j.ajem.2021.09.043	66	61	1.04	MD
10.1016/j.ajem.2021.09.044	50	69	2.05	MD
10.1016/j.ajem.2021.09.045	24	24	1.8	MD
10.1016/j.ajem.2021.09.046	64	63	77	MD
10.1016/j.ajem.2021.09.047	50	69	3.1	MD
10.1016/j.ajem.2021.09.048	30	30	2.35	MD
10.1016/j.ajem.2021.09.049	24	24	1.49	MD
10.1016/j.ajem.2021.09.050	52	52	0	MD
10.1016/j.ajem.2021.09.051	11	13	3.5	MD
10.1016/j.ajem.2021.09.052	92	62	4.24	MD
10.1016/j.ajem.2021.09.053	50	69	1.7	MD
10.1016/j.ajem.2021.09.054	30	0.8	4	MD
10.1016/j.ajem.2021.09.055	24	5.9	0.8	MD
10.1016/j.ajem.2021.09.056	31	25	5.9	MD
10.1016/j.ajem.2021.09.057	50	69	1.3	MD
10.1016/j.ajem.2021.09.058	30	30	1.93	MD
10.1016/j.ajem.2021.09.059	24	24	1.64	MD
10.1016/j.ajem.2021.09.060	44	44	-0.1	MD
10.1016/j.ajem.2021.09.061	64	63	0.57	MD
10.1016/j.ajem.2021.09.062	30	30	5	MD
10.1016/j.ajem.2021.09.063	24	24	1.44	MD
10.1016/j.ajem.2021.09.064	43	42	1.65	MD
10.1007/s00266-022-02835-5	80	80	-3	MD
10.1007/s00266-022-02835-5	65	143	-1.89	MD
10.1007/s00266-022-02835-5	25	25	-0.12	MD
10.1007/s00266-022-02835-5	65	143	-1.97	MD
10.1007/s00266-022-02835-5	80	80	-2.95	MD
10.1007/s00266-022-02835-5	25	25	-8.9	MD
10.1007/s00266-022-02835-5	21	21	-1.4	MD
10.1007/s00266-022-02835-5	65	143	-308.26	MD
10.1007/s00266-022-02835-5	80	80	-399.12	MD
10.1007/s00266-022-02835-5	25	25	-724.8	MD
10.1007/s00266-022-02835-5	21	21	-201.7	MD
10.1016/j.bjane.2023.07.007	20	20	-0.17	MD
10.1016/j.bjane.2023.07.007	27	27	1.2	MD
10.1016/j.bjane.2023.07.007	33	33	0	MD
10.1016/j.bjane.2023.07.007	20	20	0.25	MD
10.1016/j.bjane.2023.07.007	20	20	0.09	MD
10.1016/j.bjane.2023.07.007	27	27	1.7	MD
10.1016/j.bjane.2023.07.007	33	33	0	MD
10.1016/j.bjane.2023.07.007	22	30	-0.01	MD
10.1016/j.bjane.2023.07.007	20	20	-0.58	MD
10.1016/j.bjane.2023.07.007	27	27	1	MD
10.1016/j.bjane.2023.07.007	30	33	-1	MD
10.1016/j.bjane.2023.07.007	20	20	-0.8	MD
10.1016/j.bjane.2023.07.007	20	20	-0.54	MD
10.1016/j.bjane.2023.07.007	27	27	1.2	MD
10.1016/j.bjane.2023.07.007	33	33	0	MD
10.1016/j.bjane.2023.07.007	30	30	0.2	MD
10.1016/j.bjane.2023.07.007	33	33	0.59	MD
10.1016/j.bjane.2023.07.007	22	30	-2.12	MD
10.1016/j.bjane.2023.07.007	12	12	-4.2	MD
10.1016/j.bjane.2023.07.007	30	30	-0.32	MD
10.1016/j.bjane.2023.07.007	20	20	-0.19	MD
10.1016/j.bjane.2023.07.007	33	33	1	MD
10.1016/j.bjane.2023.07.007	22	30	0.9	MD
10.1016/j.bjane.2023.07.007	30	30	0.26	MD
10.1016/j.bjane.2023.07.007	20	20	0.75	MD
10.1016/j.bjane.2023.07.007	27	27	-12.3	MD
10.1016/j.bjane.2023.07.007	24	24	-2.88	MD
10.1016/j.bjane.2023.07.007	33	33	1.5	MD
10.1016/j.bjane.2023.07.007	30	22	-50	MD
10.1016/j.bjane.2023.07.007	20	20	-10.5	MD
10.1016/j.bjane.2023.07.007	24	24	-2.88	MD
10.1016/j.bjane.2023.07.007	33	33	1.5	MD
10.1016/j.bjane.2023.07.007	30	22	-50.92	MD
10.1016/j.bjane.2023.07.007	20	20	-10.5	MD
10.1016/j.bjane.2023.07.007	20	20	0.75	MD
10.1016/j.bjane.2023.07.007	27	27	-12.3	MD
10.1016/j.bjane.2023.07.007	24	24	-2.88	MD
10.1016/j.bjane.2023.07.007	33	33	1.5	MD
10.1016/j.bjane.2023.07.007	30	22	-50	MD
10.1016/j.bjane.2023.07.007	20	20	-10.5	MD
10.1016/j.bjane.2023.07.007	20	20	0.75	MD
10.1016/j.bjane.2023.07.007	27	27	-12.3	MD
10.1016/j.bjane.2023.07.007	24	24	-2.88	MD
10.1016/j.bjane.2023.07.007	33	33	1.5	MD
10.1016/j.bjane.2023.07.007	30	22	-50	MD
10.1016/j.bjane.2023.07.007	20	20	-10.5	MD
10.1016/j.bjane.2023.07.007	20	20	0.75	MD
10.1016/j.bjane.2023.07.007	27	27	-12.3	MD
10.1016/j.bjane.2023.07.007	24	24	-2.88	MD
10.1016/j.bjane.2023.07.007	33	33	1.5	MD
10.1016/j.bjane.2023.07.007	30	22	-50	MD
10.1016/j.bjane.2023.07.007	20	20	-10.5	MD
10.1007/s40477-022-00770-4	20	20	-1.63	SMD
10.1007/s40477-022-00770-4	45	40	-7.24	SMD
10.1007/s40477-022-00770-4	31	10	-4.58	SMD
10.1007/s40477-022-00770-4	43	43	-0.5	SMD
10.1007/s40477-022-00770-4	19	21	-1.4	SMD
10.1186/s13018-021-02585-1	60	62	-0.33	SMD
10.1186/s13018-021-02585-1	30	30	0	SMD
10.1186/s13018-021-02585-1	24	22	0.2	SMD
10.1186/s13018-021-02585-1	44	44	-0.45	SMD
10.1186/s13018-021-02585-1	30	30	-0.39	SMD
10.1186/s13018-021-02585-1	54	54	0.17	SMD
10.1186/s13018-021-02585-1	23	23	-1.54	SMD
10.1186/s13018-021-02585-1	40	40	2.72	SMD
10.1186/s13018-021-02585-1	39	40	-0.05	SMD
10.1186/s13018-021-02585-1	25	25	0.12	SMD
10.1186/s13018-021-02585-1	16	16	1.02	SMD
10.1186/s13018-021-02585-1	22	22	0	SMD
10.1186/s13018-021-02585-1	60	62	-0.2	SMD
10.1186/s13018-021-02585-1	30	30	0.13	SMD
10.1186/s13018-021-02585-1	24	22	-0.58	SMD
10.1186/s13018-021-02585-1	44	44	-4.23	SMD
10.1186/s13018-021-02585-1	30	30	-0.34	SMD
10.1186/s13018-021-02585-1	54	54	1.13	SMD
10.1186/s13018-021-02585-1	23	23	-0.21	SMD
10.1186/s13018-021-02585-1	25	25	-0.1	SMD
10.1186/s13018-021-02585-1	16	16	-0.04	SMD
10.1186/s13018-021-02585-1	22	22	-1.05	SMD
10.3389/fsurg.2023.1054403	20	20	0.25	MD
10.3389/fsurg.2023.1054403	27	27	-1.7	MD
10.3389/fsurg.2023.1054403	24	24	-0.1	MD
10.3389/fsurg.2023.1054403	30	22	0.01	MD
10.3389/fsurg.2023.1054403	20	20	0.8	MD
10.3389/fsurg.2023.1054403	20	20	0.25	MD
10.3389/fsurg.2023.1054403	24	24	0.1	MD
10.3389/fsurg.2023.1054403	30	22	-0.9	MD
10.3389/fsurg.2023.1054403	20	20	0.5	MD
10.3389/fsurg.2023.1054403	20	20	0.25	MD
10.3389/fsurg.2023.1054403	24	24	0.1	MD
10.3389/fsurg.2023.1054403	30	22	-0.9	MD
10.3389/fsurg.2023.1054403	20	20	0.5	MD
10.3389/fsurg.2023.1054403	20	20	0.75	MD
10.3389/fsurg.2023.1054403	27	27	-1.2	MD
10.3389/fsurg.2023.1054403	24	24	0.1	MD
10.3389/fsurg.2023.1054403	20	20	0.8	MD
10.3389/fsurg.2023.1054403	20	20	1	MD
10.3389/fsurg.2023.1054403	27	27	-12.3	MD
10.3389/fsurg.2023.1054403	24	24	-3	MD
10.3389/fsurg.2023.1054403	30	22	-20.37	MD
10.3389/fsurg.2023.1054403	20	20	-12	MD
10.3389/fsurg.2023.1054403	12	12	4.2	MD
10.3389/fsurg.2023.1054403	30	22	2.12	MD
10.23736/S0375-9393.19.13535-3	21	20	-1.33	SMD
10.23736/S0375-9393.19.13535-3	92	62	-2.28	SMD
10.23736/S0375-9393.19.13535-3	56	51	0.4	SMD
10.23736/S0375-9393.19.13535-3	80	85	-0.04	SMD
10.23736/S0375-9393.19.13535-3	20	20	-0.15	SMD
10.23736/S0375-9393.19.13535-3	21	20	-1.99	SMD
10.23736/S0375-9393.19.13535-3	15	15	-1.11	SMD
10.23736/S0375-9393.19.13535-3	30	30	-2.13	SMD
10.23736/S0375-9393.19.13535-3	20	20	-1.96	SMD
10.1097/MD.0000000000013502	21	20	-1.99	SMD
10.1097/MD.0000000000013502	20	20	-1.96	SMD
10.1097/MD.0000000000013502	30	30	2.08	SMD
10.1097/MD.0000000000013502	20	20	-3.9	MD
10.1097/MD.0000000000013502	21	20	-2.84	MD
10.1097/MD.0000000000013502	30	30	-2.47	MD
10.1097/MD.0000000000013502	21	20	1.58	SMD
10.1097/MD.0000000000013502	30	30	0.98	SMD
10.1097/MD.0000000000013502	21	20	1.66	MD
10.1097/MD.0000000000013502	20	20	4.35	MD
10.4103/ija.ija_672_23	20	20	0	SMD
10.4103/ija.ija_672_23	27	27	-2.87	SMD
10.4103/ija.ija_672_23	33	33	0	SMD
10.4103/ija.ija_672_23	25	25	-0.84	SMD
10.4103/ija.ija_672_23	30	30	4.23	SMD
10.4103/ija.ija_672_23	24	24	0.12	SMD
10.4103/ija.ija_672_23	12	12	-0.32	SMD
10.4103/ija.ija_672_23	20	20	1.14	SMD
10.4103/ija.ija_672_23	20	20	0	SMD
10.4103/ija.ija_672_23	27	27	-2.39	SMD
10.4103/ija.ija_672_23	33	33	1.05	SMD
10.4103/ija.ija_672_23	25	25	-0.96	SMD
10.4103/ija.ija_672_23	30	30	-1.33	SMD
10.4103/ija.ija_672_23	24	24	0.11	SMD
10.1017/S1049023X23000298	52	52	8.79	SMD
10.1017/S1049023X23000298	63	63	6.91	SMD
10.1017/S1049023X23000298	100	100	12.35	SMD
10.1017/S1049023X23000298	11	11	6.33	SMD
10.1017/S1049023X23000298	52	52	8.79	SMD
10.1017/S1049023X23000298	63	63	6.91	SMD
10.1017/S1049023X23000298	100	100	12.35	SMD
10.1017/S1049023X23000298	11	11	6.33	SMD
10.1017/S1049023X23000298	26	31	0.15	SMD
10.1017/S1049023X23000298	13	11	1.27	SMD
10.1155/2022/4840501	15	15	0.1	MD
10.1155/2022/4840501	10	10	-0.1	MD
10.1155/2022/4840501	24	24	0	MD
10.1155/2022/4840501	83	79	-0.1	MD
10.1155/2022/4840501	48	52	-0.3	MD
10.1155/2022/4840501	36	38	0	MD
10.1155/2022/4840501	51	56	-1	MD
10.1155/2022/4840501	20	20	1	MD
10.1155/2022/4840501	83	79	-0.3	MD
10.1155/2022/4840501	10	10	-0.9	MD
10.1155/2022/4840501	36	38	1	MD
10.1155/2022/4840501	20	20	-0.8	MD
10.1155/2022/4840501	30	30	-0.1	MD
10.1155/2022/4840501	77	77	-0.5	MD
10.1155/2022/4840501	85	85	-1	MD
10.1155/2022/4840501	36	38	1	MD
10.1155/2022/4840501	30	30	-0.1	MD
10.1155/2022/4840501	77	77	-0.8	MD
10.1155/2022/4840501	36	38	0	MD
10.1155/2022/4840501	30	30	-0.1	MD
10.1155/2022/4840501	77	77	-0.1	MD
10.1155/2022/4840501	36	38	-1	MD
10.1155/2022/4840501	30	30	-0.3	MD
10.1155/2022/4840501	77	77	-0.1	MD
10.1155/2022/4840501	36	38	-6	MD
10.1155/2022/4840501	20	20	5.52	MD
10.1155/2022/4840501	83	79	4	MD
10.1155/2022/4840501	37	21	-15	MD
10.1155/2022/4840501	15	15	25.2	MD
10.1155/2022/4840501	23	23	3	MD
10.1155/2022/4840501	24	24	-54	MD
10.1155/2022/4840501	9	10	-2	MD
10.1155/2022/4840501	12	77	-1	MD
10.1080/11101849.2023.2180540	30	30	-2.21	SMD
10.1080/11101849.2023.2180540	30	30	-0.4	SMD
10.1080/11101849.2023.2180540	24	24	-1.7	SMD
10.1080/11101849.2023.2180540	33	33	-0.78	SMD
10.1080/11101849.2023.2180540	30	22	0.11	SMD
10.1080/11101849.2023.2180540	30	30	-0.43	SMD
10.1080/11101849.2023.2180540	20	20	-0.344	SMD
10.1080/11101849.2023.2180540	40	40	-0.18	SMD
10.1080/11101849.2023.2180540	27	27	0.04	SMD
10.1080/11101849.2023.2180540	30	22	0.41	SMD
10.1080/11101849.2023.2180540	30	30	0.3	SMD
10.1080/11101849.2023.2180540	20	20	0.29	SMD
10.1080/11101849.2023.2180540	20	20	0	SMD
10.1080/11101849.2023.2180540	33	33	0	SMD
10.1080/11101849.2023.2180540	40	40	32	SMD
10.1080/11101849.2023.2180540	30	22	0.01	SMD
10.1080/11101849.2023.2180540	24	24	0.19	SMD
10.1080/11101849.2023.2180540	30	30	-0.26	SMD
10.1080/11101849.2023.2180540	20	20	0.3	SMD
10.1080/11101849.2023.2180540	20	20	0.15	SMD
10.1080/11101849.2023.2180540	40	40	-0.02	SMD
10.1080/11101849.2023.2180540	24	24	-0.36	SMD
10.1080/11101849.2023.2180540	30	22	-0.7	SMD
10.1080/11101849.2023.2180540	33	33	-0.68	SMD
10.1080/11101849.2023.2180540	30	30	-0.23	SMD
10.1080/11101849.2023.2180540	20	20	0.89	SMD
10.1080/11101849.2023.2180540	20	20	0.46	SMD
10.1080/11101849.2023.2180540	40	40	-0.17	SMD
10.1080/11101849.2023.2180540	27	27	-0.55	SMD
10.1080/11101849.2023.2180540	33	33	0.18	SMD
10.1080/11101849.2023.2180540	24	24	0.26	SMD
10.1080/11101849.2023.2180540	20	20	0.23	SMD
10.1080/11101849.2023.2180540	20	20	-0.41	SMD
10.1080/11101849.2023.2180540	27	27	-0.55	SMD
10.1080/11101849.2023.2180540	24	24	-1.19	SMD
10.1080/11101849.2023.2180540	33	33	-0.14	SMD
10.1080/11101849.2023.2180540	20	20	0.12	SMD
10.1080/11101849.2023.2180540	20	20	-0.09	SMD
10.1080/11101849.2023.2180540	24	24	0.26	SMD
10.1080/11101849.2023.2180540	33	33	0.25	SMD
10.1080/11101849.2023.2180540	20	20	0.3	SMD
10.1080/11101849.2023.2180540	20	20	0.41	SMD
10.1080/11101849.2023.2180540	24	24	-0.17	SMD
10.1080/11101849.2023.2180540	33	33	-0.74	SMD
10.1080/11101849.2023.2180540	27	27	-0.46	SMD
10.1080/11101849.2023.2180540	20	20	0.9	MD
10.1080/11101849.2023.2180540	20	20	-10.5	MD
10.1080/11101849.2023.2180540	27	27	-12.3	MD
10.1080/11101849.2023.2180540	30	22	-20.37	MD
10.1080/11101849.2023.2180540	24	24	-2.88	MD
10.1080/11101849.2023.2180540	30	30	0.4	MD
10.1080/11101849.2023.2180540	33	33	-0.59	MD
10.1080/11101849.2023.2180540	40	40	0.2	MD
10.1080/11101849.2023.2180540	22	30	2.12	MD
10.1080/11101849.2023.2180540	30	30	0.59	MD
10.1080/11101849.2023.2180540	30	30	-0.1	MD
10.1080/11101849.2023.2180540	33	33	0.76	MD
10.1080/11101849.2023.2180540	40	40	0.97	MD
10.1080/11101849.2023.2180540	20	20	0.25	MD
10.1080/11101849.2023.2180540	27	27	0	MD
10.4103/ija.ija_43_23	35	35	-1	MD
10.4103/ija.ija_43_23	30	30	0	MD
10.4103/ija.ija_43_23	30	30	0	MD
10.4103/ija.ija_43_23	35	35	0	MD
10.4103/ija.ija_43_23	30	30	-0.5	MD
10.4103/ija.ija_43_23	35	35	-2	MD
10.4103/ija.ija_43_23	30	30	0	MD
10.4103/ija.ija_43_23	30	30	-1	MD
10.4103/ija.ija_43_23	35	35	-1	MD
10.4103/ija.ija_43_23	30	30	-0.5	MD
10.4103/ija.ija_43_23	30	30	-19	MD
10.4103/ija.ija_43_23	35	35	-8	MD
10.4103/ija.ija_43_23	30	30	4.47	MD
10.4103/ija.ija_43_23	30	30	12.1	MD
10.1007/s10029-022-02732-5	74	102	3	MD
10.1007/s10029-022-02732-5	111	99	-3.1	MD
10.1007/s10029-022-02732-5	19	34	-6.3	MD
10.1007/s10029-022-02732-5	143	98	5.2	MD
10.1007/s10029-022-02732-5	30	30	10.5	MD
10.1007/s10029-022-02732-5	111	99	-0.1	MD
10.1007/s10029-022-02732-5	19	34	-0.3	MD
10.1007/s10029-022-02732-5	30	30	0.03	MD
10.1007/s00402-024-05464-6	20	20	0.02	MD
10.1007/s00402-024-05464-6	29	30	3	MD
10.1007/s00402-024-05464-6	16	21	-0.3	MD
10.1007/s00402-024-05464-6	19	16	-0.28	MD
10.1007/s00402-024-05464-6	36	36	-0.12	MD
10.1007/s00402-024-05464-6	39	38	-0.39	MD
10.1007/s00402-024-05464-6	47	50	0	MD
10.1007/s00402-024-05464-6	30	30	-0.1	MD
10.1007/s00402-024-05464-6	42	36	0.05	MD
10.1007/s00402-024-05464-6	20	20	-0.3	MD
10.1007/s00402-024-05464-6	20	20	-0.9	MD
10.1007/s00402-024-05464-6	49	47	-0.5	MD
10.1007/s00402-024-05464-6	53	49	-0.1	MD
10.1007/s00402-024-05464-6	17	17	-0.67	MD
10.1007/s00402-024-05464-6	20	20	-0.7	MD
10.1007/s00402-024-05464-6	29	30	-0.1	MD
10.1007/s00402-024-05464-6	16	21	-2.1	MD
10.1007/s00402-024-05464-6	19	16	-0.82	MD
10.1007/s00402-024-05464-6	36	36	-0.34	MD
10.1007/s00402-024-05464-6	47	50	-1.63	MD
10.1007/s00402-024-05464-6	30	30	-0.54	MD
10.1007/s00402-024-05464-6	42	36	0.3	MD
10.1007/s00402-024-05464-6	20	20	0.08	MD
10.1007/s00402-024-05464-6	20	20	-1.5	MD
10.1007/s00402-024-05464-6	49	47	-1	MD
10.1007/s00402-024-05464-6	53	49	0.95	MD
10.1007/s00402-024-05464-6	17	17	0.5	MD
10.1186/s12871-024-02476-y	59	60	0.65	MD
10.1186/s12871-024-02476-y	20	20	-0.55	MD
10.1186/s12871-024-02476-y	22	22	-0.7	MD
10.1186/s12871-024-02476-y	59	60	-0.11	MD
10.1186/s12871-024-02476-y	50	50	-1.01	MD
10.1186/s12871-024-02476-y	37	37	-0.53	MD
10.1186/s12871-024-02476-y	22	22	-1.1	MD
10.1186/s12871-024-02476-y	59	60	-0.09	MD
10.1186/s12871-024-02476-y	20	20	0.4	MD
10.1186/s12871-024-02476-y	50	50	0.01	MD
10.1186/s12871-024-02476-y	37	37	-0.75	MD
10.1186/s12871-024-02476-y	16	16	2.4	MD
10.1186/s12871-024-02476-y	50	50	0	MD
10.1186/s12871-024-02476-y	37	37	-0.7	MD
10.1186/s12871-024-02476-y	59	60	-9.2	MD
10.1186/s12871-024-02476-y	20	20	-50	MD
10.1186/s12871-024-02476-y	42	43	-8.75	MD
10.1186/s12871-024-02476-y	16	16	-1.4	MD
10.1186/s12871-024-02476-y	42	43	-10.22	MD
10.1186/s12871-024-02476-y	50	50	-21.4	MD
10.1016/j.asjsur.2024.01.126	100	97	1.65	MD
10.1016/j.asjsur.2024.01.126	41	47	5.8	MD
10.1016/j.asjsur.2024.01.126	38	36	-0.5	MD
10.1016/j.asjsur.2024.01.126	79	79	4.3	MD
10.1016/j.asjsur.2024.01.126	54	54	8	MD
10.1016/j.asjsur.2024.01.126	63	58	5.2	MD
10.1016/j.asjsur.2024.01.126	32	26	18.9	MD
10.1016/j.asjsur.2024.01.126	100	97	-4.37	MD
10.1016/j.asjsur.2024.01.126	41	47	-3.6	MD
10.1016/j.asjsur.2024.01.126	38	36	2.9	MD
10.1016/j.asjsur.2024.01.126	79	79	0	MD
10.1016/j.asjsur.2024.01.126	54	54	-12.1	MD
10.1016/j.asjsur.2024.01.126	63	58	-0.5	MD
10.1016/j.asjsur.2024.01.126	32	26	-10.24	MD
10.1016/j.asjsur.2024.01.126	79	79	2.86	MD
10.1016/j.asjsur.2024.01.126	30	30	-0.24	MD
10.1016/j.asjsur.2024.01.126	42	42	-0.24	MD
10.1016/j.asjsur.2024.01.126	54	54	0.8	MD
10.1016/j.asjsur.2024.01.126	32	26	0.06	MD
10.1007/s40279-019-01251-1	27	30	-0.26	SMD
10.1007/s40279-019-01251-1	12	12	0.16	SMD
10.1007/s40279-019-01251-1	6	12	0.37	SMD
10.1007/s40279-019-01251-1	6	12	0.32	SMD
10.1007/s40279-019-01251-1	15	14	0.19	SMD
10.1007/s40279-019-01251-1	20	20	0.53	SMD
10.1007/s40279-019-01251-1	6	12	0.51	SMD
10.1007/s40279-019-01251-1	6	12	-0.06	SMD
10.1007/s40279-019-01251-1	20	20	0.5	SMD
10.1007/s40279-019-01251-1	6	12	0.37	SMD
10.1007/s40279-019-01251-1	6	12	0.32	SMD
10.1007/s40279-019-01251-1	15	14	0.19	SMD
10.1007/s40279-019-01251-1	20	20	0.53	SMD
10.1007/s40279-019-01251-1	10	10	0.06	SMD
10.1007/s40279-019-01251-1	51	13	-0.07	SMD
10.1080/00016489.2016.1195013	30	60	8.45	MD
10.1080/00016489.2016.1195013	21	24	0.51	MD
10.1080/00016489.2016.1195013	43	36	3.7	MD
10.1080/00016489.2016.1195013	39	41	2.86	MD
10.1080/00016489.2016.1195013	25	25	-1	MD
10.1080/00016489.2016.1195013	83	31	0.07	MD
10.1080/00016489.2016.1195013	22	28	-2.2	MD
10.1080/00016489.2016.1195013	203	157	0.16	MD
10.1080/00016489.2016.1195013	30	60	8.43	MD
10.1080/00016489.2016.1195013	21	24	0.51	MD
10.1080/00016489.2016.1195013	43	36	3.7	MD
10.1080/00016489.2016.1195013	39	41	2.86	MD
10.1080/00016489.2016.1195013	25	25	-1	MD
10.1080/00016489.2016.1195013	83	31	0.07	MD
10.1080/00016489.2016.1195013	22	28	-0.2	MD
10.1080/00016489.2016.1195013	203	157	0.16	MD
10.1080/00913847.2023.2223673	15	15	-0.19	MD
10.1080/00913847.2023.2223673	22	21	-1.8	MD
10.1080/00913847.2023.2223673	25	23	0.8	MD
10.1080/00913847.2023.2223673	36	36	0.12	MD
10.1080/00913847.2023.2223673	38	39	0.39	MD
10.1080/00913847.2023.2223673	40	40	-0.1	MD
10.1080/00913847.2023.2223673	50	47	0	MD
10.1080/00913847.2023.2223673	19	19	0.05	MD
10.1080/00913847.2023.2223673	41	41	-0.58	MD
10.1080/00913847.2023.2223673	37	38	0.04	MD
10.1080/00913847.2023.2223673	28	28	0.4	MD
10.1080/00913847.2023.2223673	25	25	0.46	MD
10.1080/00913847.2023.2223673	29	29	0.58	MD
10.1080/00913847.2023.2223673	50	53	0.2	MD
10.1080/00913847.2023.2223673	47	49	0.5	MD
10.1080/00913847.2023.2223673	33	32	-0.32	MD
10.1080/00913847.2023.2223673	20	20	-0.56	MD
10.1080/00913847.2023.2223673	15	15	1.53	MD
10.1080/00913847.2023.2223673	22	21	-3.14	MD
10.1080/00913847.2023.2223673	25	23	0.3	MD
10.1080/00913847.2023.2223673	36	36	0.34	MD
10.1080/00913847.2023.2223673	40	40	1.1	MD
10.1080/00913847.2023.2223673	50	47	1.63	MD
10.1080/00913847.2023.2223673	19	19	-0.7	MD
10.1080/00913847.2023.2223673	37	38	0.48	MD
10.1080/00913847.2023.2223673	28	28	-0.79	MD
10.1080/00913847.2023.2223673	25	25	-0.5	MD
10.1080/00913847.2023.2223673	50	53	0.26	MD
10.1080/00913847.2023.2223673	47	49	0.6	MD
10.1080/00913847.2023.2223673	33	32	-0.53	MD
10.1080/00913847.2023.2223673	20	20	-0.45	MD
10.1002/lary.26451	68	134	0	SMD
10.1002/lary.26451	63	45	0.08	SMD
10.1002/lary.26451	25	35	-0.12	SMD
10.1002/lary.26451	20	20	0.65	SMD
10.1002/lary.26451	39	30	0.07	SMD
10.1002/lary.26451	23	28	-0.27	SMD
10.1002/lary.26451	223	167	0.12	SMD
10.1002/lary.26451	81	31	-0.02	SMD
10.1002/lary.26451	15	10	-0.44	SMD
10.1002/lary.26451	18	22	-0.08	SMD
10.1002/lary.26451	60	25	1.19	SMD
10.1002/lary.26451	44	48	-0.48	SMD
10.1002/lary.26451	39	41	-0.05	SMD
10.1002/lary.26451	21	24	-0.14	SMD
10.1002/lary.26451	60	60	0.35	SMD
10.1002/lary.26451	43	36	-0.43	SMD
10.1002/lary.26451	17	17	0.71	SMD
10.1002/lary.26451	20	20	0.07	SMD
10.1002/lary.26451	38	40	0.17	SMD
10.1002/lary.26451	47	66	-0.52	SMD
10.1007/s00405-023-08170-y	21	26	-0.19	SMD
10.1007/s00405-023-08170-y	17	17	-0.52	SMD
10.1007/s00405-023-08170-y	30	30	-0.29	SMD
10.1007/s00405-023-08170-y	20	20	-0.28	SMD
10.1007/s00405-023-08170-y	20	20	-0.38	SMD
10.1007/s00405-023-08170-y	28	23	-0.13	SMD
10.1007/s00405-023-08170-y	67	67	-0.33	SMD
10.1007/s00405-023-08170-y	23	23	0.09	SMD
10.1007/s00405-023-08170-y	44	47	-0.08	SMD
10.1007/s00405-023-08170-y	35	35	0.19	SMD
10.1007/s00405-023-08170-y	47	46	-0.33	SMD
10.1007/s00405-023-08170-y	67	67	-0.2	SMD
10.1007/s00405-022-07725-9	32	32	5.34	MD
10.1007/s00405-022-07725-9	25	25	0.2	MD
10.1007/s00405-022-07725-9	210	174	0.48	MD
10.1007/s00405-022-07725-9	25	25	-4.12	MD
10.1007/s00405-022-07725-9	50	50	-2.94	MD
10.1007/s00405-022-07725-9	210	174	2.94	MD
10.1007/s00405-022-07725-9	50	50	3	MD
10.1177/21514593221111647	15	15	0.1	MD
10.1177/21514593221111647	10	10	-0.1	MD
10.1177/21514593221111647	24	24	0	MD
10.1177/21514593221111647	83	79	0.1	MD
10.1177/21514593221111647	48	52	-0.3	MD
10.1177/21514593221111647	30	30	0.7	MD
10.1177/21514593221111647	36	38	0	MD
10.1177/21514593221111647	51	56	-1	MD
10.1177/21514593221111647	20	20	1	MD
10.1177/21514593221111647	83	79	-0.3	MD
10.1177/21514593221111647	10	10	-0.9	MD
10.1177/21514593221111647	30	30	1	MD
10.1177/21514593221111647	20	20	0.6	MD
10.1177/21514593221111647	10	10	0.5	MD
10.1177/21514593221111647	30	30	0.4	MD
10.1177/21514593221111647	36	38	1	MD
10.1177/21514593221111647	20	20	-0.8	MD
10.1177/21514593221111647	30	30	-0.1	MD
10.1177/21514593221111647	77	77	-0.5	MD
10.1177/21514593221111647	30	29	0.3	MD
10.1177/21514593221111647	36	38	1	MD
10.1177/21514593221111647	30	30	-0.1	MD
10.1177/21514593221111647	77	77	-0.8	MD
10.1177/21514593221111647	30	30	-0.8	MD
10.1177/21514593221111647	36	38	0	MD
10.1177/21514593221111647	30	30	-0.1	MD
10.1177/21514593221111647	77	77	-0.1	MD
10.1177/21514593221111647	36	38	-1	MD
10.1177/21514593221111647	30	30	-0.3	MD
10.1177/21514593221111647	77	77	-0.1	MD
10.1177/21514593221111647	36	38	-6	MD
10.1177/21514593221111647	20	20	5.52	MD
10.1177/21514593221111647	83	79	4	MD
10.1177/21514593221111647	85	85	-1.3	MD
10.1177/21514593221111647	15	15	25.2	MD
10.1177/21514593221111647	23	23	3	MD
10.1177/21514593221111647	24	24	-54	MD
10.1177/21514593221111647	10	10	-2	MD
10.1177/21514593221111647	77	77	-1	MD
10.5435/JAAOS-D-21-00561	24	24	2	MD
10.5435/JAAOS-D-21-00561	31	25	2.7	MD
10.5435/JAAOS-D-21-00561	15	15	3.5	MD
10.5435/JAAOS-D-21-00561	92	62	-1.4	MD
10.5435/JAAOS-D-21-00561	102	105	0.14	MD
10.5435/JAAOS-D-21-00561	15	15	0.4	MD
10.5435/JAAOS-D-21-00561	66	61	1.29	MD
10.5435/JAAOS-D-21-00561	42	42	-0.18	MD
10.5435/JAAOS-D-21-00561	44	44	-0.1	MD
10.5435/JAAOS-D-21-00561	72	81	1.6	MD
10.5435/JAAOS-D-21-00561	56	51	-0.9	MD
10.5435/JAAOS-D-21-00561	88	90	-0.2	MD
10.5435/JAAOS-D-21-00561	77	77	-1	MD
10.5435/JAAOS-D-21-00561	15	15	1.5	MD
10.5435/JAAOS-D-21-00561	102	105	-21.6	MD
10.5435/JAAOS-D-21-00561	15	15	3	MD
10.5435/JAAOS-D-21-00561	23	24	-19.97	MD
10.5435/JAAOS-D-21-00561	66	61	-1.2	MD
10.5435/JAAOS-D-21-00561	43	42	1	MD
10.5435/JAAOS-D-21-00561	72	81	-1.4	MD
10.5435/JAAOS-D-21-00561	44	44	-3.62	MD
10.5435/JAAOS-D-21-00561	72	81	0.2	MD
10.5435/JAAOS-D-21-00561	15	15	-1	MD
10.1016/j.ijotn.2024.101122	36	36	1.55	SMD
10.1016/j.ijotn.2024.101122	42	42	0.61	SMD
10.1016/j.ijotn.2024.101122	36	36	-0.01	SMD
10.1016/j.ijotn.2024.101122	42	42	0.45	SMD
10.1016/j.ijotn.2024.101122	30	30	-0.2	SMD
10.1016/j.ijotn.2024.101122	43	42	-0.12	SMD
10.1016/j.ijotn.2024.101122	25	28	-1	SMD
10.1016/j.ijotn.2024.101122	36	36	-0.54	SMD
10.1016/j.ijotn.2024.101122	42	42	-0.55	SMD
10.1016/j.ijotn.2024.101122	15	15	-1.31	SMD
10.1016/j.ijotn.2024.101122	25	28	-1	SMD
10.1016/j.ijotn.2024.101122	43	42	-0.14	SMD
10.1016/j.ijotn.2024.101122	36	36	-0.48	SMD
10.1016/j.ijotn.2024.101122	42	42	-0.55	SMD
10.1016/j.ijotn.2024.101122	25	28	-1	SMD
10.1016/j.ijotn.2024.101122	15	15	-2.39	SMD
10.1016/j.ijotn.2024.101122	15	15	-1.71	SMD
10.1016/j.ijotn.2024.101122	25	28	-0.3	SMD
10.1097/MD.0000000000036145	64	64	0.7	MD
10.1097/MD.0000000000036145	42	42	-3.8	MD
10.1097/MD.0000000000036145	27	28	4.2	MD
10.1097/MD.0000000000036145	30	30	0.5	MD
10.1097/MD.0000000000036145	73	72	0.21	MD
10.1097/MD.0000000000036145	19	17	-0.3	MD
10.1097/MD.0000000000036145	50	50	-0.2	MD
10.1097/MD.0000000000036145	42	42	0.1	MD
10.1097/MD.0000000000036145	27	28	-0.1	MD
10.1097/MD.0000000000036145	30	30	0.6	MD
10.1097/MD.0000000000036145	19	17	-0.4	MD
10.1097/MD.0000000000036145	50	50	-0.2	MD
10.1097/MD.0000000000036145	64	64	1.9	MD
10.1097/MD.0000000000036145	24	24	-0.5	MD
10.1097/MD.0000000000036145	42	42	-3.49	MD
10.1097/MD.0000000000036145	27	28	3.8	MD
10.1097/MD.0000000000036145	30	30	0.54	MD
10.1097/MD.0000000000036145	73	72	0	MD
10.1097/MD.0000000000036145	19	17	-0.4	MD
10.1097/MD.0000000000036145	50	50	-0.1	MD
10.1097/MD.0000000000036145	24	24	-0.9	MD
10.1097/MD.0000000000036145	42	42	-0.43	MD
10.1097/MD.0000000000036145	27	28	0.4	MD
10.1097/MD.0000000000036145	30	30	0.47	MD
10.1097/MD.0000000000036145	19	17	-0.3	MD
10.1097/MD.0000000000036145	50	50	-0.2	MD
10.1097/MD.0000000000036145	64	64	6.2	MD
10.1097/MD.0000000000036145	24	24	2.5	MD
10.1097/MD.0000000000036145	42	42	25.8	MD
10.1097/MD.0000000000036145	27	28	27.1	MD
10.1097/MD.0000000000036145	30	30	1.92	MD
10.1097/MD.0000000000036145	19	17	-2.4	MD
10.1097/MD.0000000000036145	50	50	0.4	MD
10.1097/MD.0000000000036145	24	24	2.5	MD
10.1097/MD.0000000000036145	30	30	1.92	MD
10.1097/MD.0000000000036145	50	50	0.4	MD
10.12669/pjms.41.4.11531	17	19	2.3	MD
10.12669/pjms.41.4.11531	24	24	0.5	MD
10.12669/pjms.41.4.11531	50	50	-0.4	MD
10.12669/pjms.41.4.11531	34	34	1.6	MD
10.12669/pjms.41.4.11531	54	56	-1.84	MD
10.12669/pjms.41.4.11531	17	19	-0.1	MD
10.12669/pjms.41.4.11531	50	50	0.2	MD
10.12669/pjms.41.4.11531	34	34	-0.4	MD
10.12669/pjms.41.4.11531	54	56	0.2	MD
10.12669/pjms.41.4.11531	13	11	0.4	MD
10.12669/pjms.41.4.11531	17	19	0.6	MD
10.12669/pjms.41.4.11531	50	50	0.3	MD
10.12669/pjms.41.4.11531	24	24	-1.74	MD
10.12669/pjms.41.4.11531	34	34	-0.2	MD
10.12669/pjms.41.4.11531	54	56	0.09	MD
10.12669/pjms.41.4.11531	13	11	-0.2	MD
10.12669/pjms.41.4.11531	17	19	0.4	MD
10.12669/pjms.41.4.11531	50	50	0.1	MD
10.12669/pjms.41.4.11531	13	11	1.6	MD
10.12669/pjms.41.4.11531	17	19	0.3	MD
10.12669/pjms.41.4.11531	24	24	-1.66	MD
10.12669/pjms.41.4.11531	50	50	0.2	MD
10.12669/pjms.41.4.11531	34	34	0.15	MD
10.12669/pjms.41.4.11531	54	56	0.12	MD
10.12669/pjms.41.4.11531	13	11	0.2	MD
10.12669/pjms.41.4.11531	50	50	-0.3	MD
10.12669/pjms.41.4.11531	54	56	0.1	MD
10.1002/nau.25593	72	79	0.13	SMD
10.1002/nau.25593	23	21	0	SMD
10.1002/nau.25593	24	39	1.57	SMD
10.1002/nau.25593	72	79	-0.44	SMD
10.1002/nau.25593	23	21	0	SMD
10.1002/nau.25593	72	79	-19	MD
10.1002/nau.25593	23	21	-43.2	MD
10.1097/MD.0000000000039313	18	20	1	MD
10.1097/MD.0000000000039313	30	30	2	MD
10.1097/MD.0000000000039313	30	30	0.3	MD
10.1097/MD.0000000000039313	30	30	2.09	MD
10.1097/MD.0000000000039313	30	30	-0.21	MD
10.1097/MD.0000000000039313	30	26	0.7	MD
10.1097/MD.0000000000039313	18	20	-0.4	MD
10.1097/MD.0000000000039313	40	38	-0.64	MD
10.1097/MD.0000000000039313	30	30	-0.01	MD
10.1097/MD.0000000000039313	18	20	-0.7	MD
10.1097/MD.0000000000039313	20	20	-1.04	MD
10.1097/MD.0000000000039313	40	38	-0.59	MD
10.1097/MD.0000000000039313	30	30	-0.01	MD
10.1097/MD.0000000000039313	18	20	-0.7	MD
10.1097/MD.0000000000039313	20	20	0	MD
10.1097/MD.0000000000039313	40	38	-0.04	MD
10.1097/MD.0000000000039313	30	30	0	MD
10.1097/MD.0000000000039313	18	20	-0.1	MD
10.1097/MD.0000000000039313	30	26	-0.01	MD
10.1097/MD.0000000000039313	20	20	-0.04	MD
10.1097/MD.0000000000039313	40	38	-0.49	MD
10.1097/MD.0000000000039313	30	30	0.01	MD
10.1097/MD.0000000000038247	19	17	0.1	MD
10.1097/MD.0000000000038247	26	24	-0.5	MD
10.1097/MD.0000000000038247	19	17	-0.4	MD
10.1097/MD.0000000000038247	26	24	-1	MD
10.1097/MD.0000000000038247	24	24	-0.5	MD
10.1097/MD.0000000000038247	19	17	-0.3	MD
10.1097/MD.0000000000038247	26	24	0	MD
10.1097/MD.0000000000038247	50	50	0.07	MD
10.1097/MD.0000000000038247	26	24	1.38	MD
10.1016/j.ijsu.2018.12.012	use of effect size metrics other than Cohen’s d/SMD (standardised mean difference), or MD (mean difference),
10.1186/s12894-020-00737-9	use of effect size metrics other than Cohen’s d/SMD (standardised mean difference), or MD (mean difference),
10.1093/asj/sjab117	use of effect size metrics other than Cohen’s d/SMD (standardised mean difference), or MD (mean difference),
10.1177/2325967119888500	use of effect size metrics other than Cohen’s d/SMD (standardised mean difference), or MD (mean difference),
10.3389/fendo.2025.1532355	use of effect size metrics other than Cohen’s d/SMD (standardised mean difference), or MD (mean difference),
10.1007/s00266-025-04727-w	use of effect size metrics other than Cohen’s d/SMD (standardised mean difference), or MD (mean difference),
10.1111/coa.14207	use of effect size metrics other than Cohen’s d/SMD (standardised mean difference), or MD (mean difference),
10.1016/j.bjoms.2023.11.013	use of effect size metrics other than Cohen’s d/SMD (standardised mean difference), or MD (mean difference),
10.1016/j.ijso.2022.100501	use of effect size metrics other than Cohen’s d/SMD (standardised mean difference), or MD (mean difference),
10.1111/iwj.14637	formal retraction by the publishing journal
10.1097/MD.0000000000006592	the unavailability of data necessary for analysis
10.1097/MD.0000000000025450	the unavailability of data necessary for analysis
10.1177/02692155241253779	the unavailability of data necessary for analysis
10.4103/aca.aca_248_24	the unavailability of data necessary for analysis
10.1177/01455613221137122	the unavailability of data necessary for analysis
10.2147/JPR.S149647	the unavailability of data necessary for analysis
